# Supplementary material for: A Study of the Bisphosphonic Derivatives from the Pudovik Reaction of Dialkyl α-Oxophosphonates and >P(O)H Reagents: X-ray Structure and Bioactivity
Source: Molecules. 2023 Aug 12;28(16):6037. doi: 10.3390/molecules28166037 (PMC10459769; doi:10.3390/molecules28166037)
Supplement: Supplementary file 1 [file molecules-28-06037-s001.zip]

Archive with 1 entries (1 files):
- molecules-2540891-supplementary.pdf
